# Supplementary material for: Solid with infused reactive liquid (SWIRL): A novel liquid-based separation approach for effective CO2 capture
Source: Sci Adv. 2022 Feb 9;8(6):eabm0144. doi: 10.1126/sciadv.abm0144 (PMC8827647; doi:10.1126/sciadv.abm0144)
Supplement: Supplementary file 2 — Movies S1 and S2 [file sciadv.abm0144_movies_s1_and_s2.zip]

Archive with 2 entries (2 files):
- sciadv.abm0144_movie_s1.avi
- sciadv.abm0144_movie_s2.avi
